# Supplementary material for: Unravelling the Diversity of Grapevine Microbiome
Source: PLoS One. 2014 Jan 16;9(1):e85622. doi: 10.1371/journal.pone.0085622 (PMC3894198; doi:10.1371/journal.pone.0085622)
Supplement: Table S1 — Species observed on eukaryotic and prokaryotic community. Distribution of the microbial microorganisms identified both eukaryotic and prokaryotic, during the vegetative cycle of grapevine. For each microorganism, a consensus ID, number of reads, alignment lenght, alignment start, score and the respective e-value for the blast are shown. (XLSX) [file pone.0085622.s008.xlsx]

## Sheet: Folha1
Time point	Region	Query	Specie	Taxon Level	Align lenght	Align start	E-value	Number of reads
T1	D2	Cons_91R04JCBH3	Udeniomyces pannonicus	species	210	1	5.80643e-105	11
T1	D2	Cons_91R04JSWHY	Rhodotorula laryngis	species	306	1	2.96635e-154	5
T1	D2	Cons_91R04JP636	Boeremia exigua	species	181	1	1.39168e-85	2
T1	D2	Cons_91R04IOYTX	Tubulicrinis gracillimus	species	305	1	1.06659e-148	1
T1	D2	Cons_91R04JJX39	Dothichiza pithyophila	species	271	1	3.65501e-128	1
T1	D2	Cons_91R04IM9FD	Candida tropicalis	species	277	1	4.5502e-137	1
T1	D2	Cons_91R04JZP4R	Hyphodermella corrugata	species	287	1	1.70334e-136	2
T1	D2	Cons_91R04IR3Y0	Leptosphaerulina chartarum	species	277	1	4.5825e-132	6
T1	D2	Cons_91R04H5IMB	Pyrenochaeta cava	species	277	1	2.10208e-140	1
T1	D2	Cons_91R04JPK2K	Geejayessia celtidicola	species	278	1	7.63685e-130	1
T1	D2	Cons_91R04J1P98	Hyphodontia floccosa	species	312	1	3.90786e-158	3
T1	D2	Cons_91R04JMBX6	Coniozyma leucospermi	species	228	1	4.8803e-111	3
T1	D2	Cons_91R04IMHL9	Rutstroemia bolaris	species	167	1	1.32664e-65	1
T1	D2	Cons_91R04ICVWS	Rhodotorula colostri	species	194	1	4.14567e-96	3
T1	D2	Cons_91R04IMJ4F	Dioszegia hungarica	species	268	1	3.3979e-133	9
T1	D2	Cons_91R04JAZI7	Psilocybe coprophila	species	308	1	1.38544e-157	2
T1	D2	Cons_91R04IQHPZ	Vitis vinifera	species	267	1	3.47079e-118	1
T1	D2	Cons_91R04J2GW9	Phragmidium violaceum	species	318	1	6.75084e-146	3
T1	D2	Cons_91R04JK3G4	Granulopyrenis seawardii	species	280	1	7.89657e-115	1
T1	D2	Cons_91R04IN1QU	Vitis vinifera	species	137	1	2.83283e-61	2
T1	D2	Cons_91R04IYMNO	Tranzscheliella hypodytes	species	298	1	5.05466e-152	1
T1	D2	Cons_91R04JM3P9	Phaeodothis winteri	species	277	1	9.91938e-129	1
T1	D2	Cons_91R04JFKSI	Letendraea helminthicola	species	277	1	2.10208e-140	1
T1	D2	Cons_91R04IBMZA	Lophodermium pinastri	species	277	1	2.11924e-140	1
T1	D2	Cons_91R04J3SVR	Rhodotorula fujisanensis	species	293	1	2.87798e-149	13
T1	D2	Cons_91R04I2VGJ	Massarina corticola	species	277	1	4.51812e-142	5
T1	D2	Cons_91R04IZAXH	Laetisaria fuciformis	species	309	1	3.92108e-148	1
T1	D2	Cons_91R04IZDXS	Cladoriella eucalypti	species	274	1	4.49448e-137	1
T1	D2	Cons_91R04I266U	Guehomyces pullulans	species	291	1	1.70575e-146	1
T1	D2	Cons_91R04I2V1M	Keissleriella cladophila	species	275	1	1.2548e-137	2
T1	D2	Cons_91R04JJSEK	Lophiostoma fuckelii	species	279	1	2.73031e-139	3
T1	D2	Cons_91R04ICQZ9	Conoplea fusca	species	280	1	9.89977e-139	2
T1	D2	Cons_91R04ID211	Truncatella laurocerasi	species	278	1	2.74969e-134	3
T1	D2	Cons_91R04JQHUT	Gloniopsis praelonga	species	278	1	9.88965e-134	1
T1	D2	Cons_91R04IVG3P	Bulleromyces albus	species	302	1	1.36494e-152	7
T1	D2	Cons_91R04JI3E2	Udeniomyces pyricola	species	302	1	2.95548e-154	11
T1	D2	Cons_91R04IKBTQ	Vitis vinifera	species	295	1	1.07291e-128	4
T2	D2	Cons_1YZ02ERYVO	Claviceps purpurea	species	276	1	3.32796e-138	7
T2	D2	Cons_1YZ02EZYCX	Agrocybe praecox	species	186	1	4.87894e-90	1
T2	D2	Cons_1YZ02EX8S4	Hyphodontia niemelaei	species	310	1	1.72706e-151	2
T2	D2	Cons_1YZ02D26YW	Corynespora olivacea	species	279	1	9.4902e-124	1
T2	D2	Cons_1YZ02DYGKO	Trichosporon domesticum	species	301	1	9.98681e-154	1
T2	D2	Cons_1YZ02EL5NZ	Pinus nigra	species	296	1	6.0681e-131	1
T2	D2	Cons_1YZ02EJULF	Phaeothecoidea minutispora	species	271	1	4.21678e-137	3
T2	D2	Cons_1YZ02EXB16	Candida tropicalis	species	277	1	4.32264e-137	5
T2	D2	Cons_1YZ02D252V	Dioszegia butyracea	species	303	1	2.83721e-144	5
T2	D2	Cons_1YZ02ELJUJ	Keissleriella cladophila	species	275	1	5.50694e-141	2
T2	D2	Cons_1YZ02EDFRV	Phialophora sessilis	species	281	1	1.22148e-137	1
T2	D2	Cons_1YZ02DMCKV	Montagnula opulenta	species	277	1	2.02541e-130	1
T2	D2	Cons_1YZ02DQTQV	Anthracoidea arenaria	species	278	1	2.61218e-134	1
T2	D2	Cons_1YZ02EKBBC	Lentomitella crinigera	species	145	1	4.80899e-64	1
T2	D2	Cons_1YZ02EKGKT	Massarina albocarnis	species	277	1	9.2909e-139	4
T2	D2	Cons_1YZ02EVTLT	Bulleromyces albus	species	302	1	2.78703e-154	4
T2	D2	Cons_1YZ02E12C5	Aureobasidium pullulans	species	162	1	9.25644e-72	2
T2	D2	Cons_1YZ02E2UCQ	Aureobasidium pullulans	species	143	1	4.75817e-59	1
T2	D2	Cons_1YZ02DGIHO	Mycosphaerella graminicola	species	274	1	9.30791e-129	2
T2	D2	Cons_1YZ02DSNG0	Massarina corticola	species	277	1	4.32264e-137	2
T2	D2	Cons_1YZ02EOEHO	Lophiostoma macrostomum	species	279	1	3.34513e-143	2
T2	D2	Cons_1YZ02EFK4U	Debaryomyces hansenii	species	279	1	7.24094e-140	1
T2	D2	Cons_1YZ02DMSPM	Pyronema omphalodes	species	279	1	1.55634e-141	1
T2	D2	Cons_1YZ02EOHTU	Alysidiella parasitica	species	276	1	1.53744e-141	2
T2	D2	Cons_1YZ02DOAOB	Teratosphaeria knoxdaviesii	species	275	1	1.20051e-132	1
T2	D2	Cons_1YZ02DUXT2	Plectania milleri	species	283	1	2.07309e-125	2
T2	D2	Cons_1YZ02DM69Y	Mycosphaerella punctiformis	species	246	1	6.44058e-125	1
T2	D2	Cons_1YZ02DN1E9	Udeniomyces pyricola	species	302	1	4.68096e-152	46
T2	D2	Cons_1YZ02D9SR4	Preussia australis	species	278	1	1.19825e-142	1
T2	D2	Cons_1YZ02EJACV	Aleurobotrys botryosus	species	307	1	4.71656e-157	1
T2	D2	Cons_1YZ02DT6NT	Massarina corticola	species	277	1	1.99695e-140	4
T2	D2	Cons_1YZ02D71T9	Pyrenochaeta cava	species	278	1	2.59376e-139	3
T2	D2	Cons_1YZ02DAZD5	Lachancea thermotolerans	species	280	1	9.40467e-139	2
T2	D2	Cons_1YZ02D019E	Rhodotorula fujisanensis	species	293	1	5.87645e-151	7
T2	D2	Cons_1YZ02DW5GT	Athelia epiphylla	species	231	1	6.11975e-110	1
T2	D2	Cons_1YZ02D8I7M	Rhodotorula laryngis	species	306	1	3.63287e-158	7
T2	D2	Cons_1YZ02C73CY	Teratosphaeria parva	species	273	1	1.52931e-136	2
T2	D2	Cons_1YZ02C7FW1	Claviceps purpurea	species	276	1	7.15299e-140	8
T2	D2	Cons_1YZ02E14G4	Pinus nigra	species	296	1	1.30425e-132	1
T2	D2	Cons_1YZ02D1LVD	Pinus nigra	species	296	1	1.28593e-142	3
T2	D2	Cons_1YZ02EU0OJ	Meyerozyma guilliermondii	species	278	1	5.57493e-141	1
T2	D2	Cons_1YZ02DSLJE	Granulopyrenis seawardii	species	280	1	7.55491e-110	1
T2	D2	Cons_1YZ02ENPUT	Taphrina wiesneri	species	280	1	2.0214e-140	2
T2	D2	Cons_1YZ02D42EC	Lophium mytilinum	species	278	1	5.57493e-141	2
T2	D2	Cons_1YZ02C94Y2	Plantago virginica	species	293	1	4.63762e-132	2
T2	D2	Cons_1YZ02D8Y4X	Vibrissea flavovirens	species	277	1	1.99695e-140	1
T2	D2	Cons_1YZ02DTVAG	Exophiala castellanii	species	142	1	2.16317e-67	1
T3	D2	Cons_1YZ01AUHIX	Scoliciosporum umbrinum	species	279	1	3.36888e-138	1
T3	D2	Cons_1YZ01BOTO0	Tremella wirthii	species	299	1	1.68161e-136	1
T3	D2	Cons_1YZ01CIDZG	Lyonia lucida	species	294	1	4.61986e-132	1
T3	D2	Cons_1YZ01A8M8R	Udeniomyces pyricola	species	303	1	2.81799e-154	4
T3	D2	Cons_1YZ01AQP5S	Rhodotorula slooffiae	species	304	1	1.01724e-153	2
T3	D2	Cons_1YZ01BDMAA	Pyrenochaeta cava	species	281	1	4.36224e-142	1
T3	D2	Cons_1YZ01AVZSO	Trametes versicolor	species	306	1	7.86378e-155	1
T3	D2	Cons_1YZ01CIW0P	Bulleromyces albus	species	302	1	5.99033e-156	1
T3	D2	Cons_1YZ01APY6B	Rhodotorula fujisanensis	species	293	1	2.73405e-149	15
T3	D2	Cons_1YZ01A0MXZ	Sclerotinia sclerotiorum	species	227	1	2.15703e-109	1
T3	D2	Cons_1YZ01AOPD8	Erythrobasidium hasegawianum	species	278	1	1.19825e-142	1
T3	D2	Cons_1YZ01BBIT0	Phragmidium violaceum	species	317	1	6.27855e-161	1
T3	D2	Cons_1YZ01BE220	Puccinia coronata	species	284	1	5.67064e-146	1
T3	D2	Cons_1YZ01BE8JU	Stachybotrys chartarum	species	273	1	7.06505e-140	1
T3	D2	Cons_1YZ01BSY40	Sporobolomyces gracilis	species	304	1	2.20195e-150	3
T3	D2	Cons_1YZ01AR0WU	Lophium mytilinum	species	278	1	5.61451e-136	1
T3	D2	Cons_1YZ01A9C0M	Sarea resinae	species	279	1	2.61218e-134	1
T3	D2	Cons_1YZ01BHU93	Plantago virginica	species	293	1	4.63762e-132	1
T3	D2	Cons_1YZ01BW70R	Kuraishia capsulata	species	272	1	4.26448e-132	1
T3	D2	Cons_1YZ01AV4HD	Saccharomyces cerevisiae	species	280	1	7.27025e-140	1
T4	D2	Cons_BLL04H31SC	Funaria hygrometrica	species	225	1	2.259e-109	1
T4	D2	Cons_BLL04I8Q0O	Phialophora sessilis	species	143	1	1.0594e-65	1
T4	D2	Cons_BLL04I0B8G	Mycosphaerella bixae	species	272	1	5.76593e-136	1
T4	D2	Cons_BLL04H6IUF	Tricharina praecox	species	279	1	7.62213e-140	1
T4	D2	Cons_BLL04JPNHK	Blumeria graminis	species	279	1	3.52123e-143	1
T4	D2	Cons_BLL04J3JBQ	Dothichiza pithyophila	species	270	1	7.80056e-135	1
T4	D2	Cons_BLL04IZA7W	Hyphodontia niemelaei	species	309	1	3.00981e-154	1
T4	D2	Cons_BLL04JPIXO	Geotrichum klebahnii	species	180	3	3.92285e-81	1
T4	D2	Cons_BLL04I8NQE	Vitis vinifera	species	256	1	1.25966e-77	1
T4	D2	Cons_BLL04JMWB7	Lophiostoma caulium	species	253	1	7.00035e-125	1
T4	D2	Cons_BLL04I1793	Leptosira terrestris	species	140	1	1.34573e-64	1
T4	D2	Cons_BLL04JUZSC	Teratosphaeria capensis	species	249	1	1.47752e-126	1
T4	D2	Cons_BLL04JC4Y2	Aspergillus penicillioides	species	141	1	3.77597e-65	1
T4	D2	Cons_BLL04JO1E4	Rhodotorula laryngis	species	306	1	1.77919e-156	1
T4	D2	Cons_BLL04I4A4J	Tranzscheliella hypodytes	species	298	1	1.08643e-153	1
T4	D2	Cons_BLL04H6O7T	Taphrina wiesneri	species	280	1	4.57344e-142	2
T4	D2	Cons_BLL04ILDPC	Aureobasidium pullulans	species	168	1	1.29834e-70	3
T4	D2	Cons_BLL04JDCPU	Lophiostoma fuckelii	species	279	1	1.63827e-141	3
T4	D2	Cons_BLL04H4WHQ	Rhodotorula fujisanensis	species	293	1	1.33899e-147	5
T4	D2	Cons_BLL04JGBZZ	Montagnula opulenta	species	277	1	4.5825e-132	1
T4	D2	Cons_BLL04IBEUW	Naemacyclus minor	species	280	1	7.65299e-140	1
T4	D2	Cons_BLL04JQLXY	Rhodotorula mucilaginosa	species	205	1	3.39696e-102	1
T4	D2	Cons_BLL04IEIDB	Keissleriella cladophila	species	166	1	9.82051e-77	1
T5	D2	Cons_1YZ01A9E1K	Pyrenochaeta cava	species	278	1	2.59376e-139	2
T5	D2	Cons_1YZ01A23EE	Ustilago cynodontis	species	246	1	2.33289e-119	1
T5	D2	Cons_1YZ01A14KX	Lophiostoma fuckelii	species	279	1	3.34513e-143	1
T5	D2	Cons_1YZ01AWE5S	Dothiora cannabinae	species	281	1	1.21287e-142	3
T5	D2	Cons_1YZ01B3S1J	Bulleromyces albus	species	302	1	2.78703e-154	3
T5	D2	Cons_1YZ01CCD6B	Teratosphaeria microspora	species	260	13	4.27686e-127	4
T5	D2	Cons_1YZ01B7F8N	Alysidiella parasitica	species	276	1	1.53744e-141	1
T5	D2	Cons_1YZ01BOTN5	Anthracoidea arenaria	species	278	1	5.57493e-141	1
T5	D2	Cons_1YZ01BJSZO	Phanerochaete crassa	species	307	1	4.71656e-157	5
T5	D2	Cons_1YZ01CEM6V	Cyclotella meneghiniana	species	266	1	5.74631e-131	1
T5	D2	Cons_1YZ01BAR9B	Aleurobotrys botryosus	species	307	1	2.1944e-155	1
T5	D2	Cons_1YZ01BXHYQ	Trichaptum abietinum	species	235	1	7.96128e-119	1
T5	D2	Cons_1YZ01BNBBN	Mycosphaerella punctiformis	species	272	1	2.5305e-139	2
T5	D2	Cons_1YZ01BIBZ4	Parasola leiocephala	species	306	1	7.86378e-155	6
T5	D2	Cons_1YZ01CBTRA	Persiciospora africana	species	277	1	1.99695e-140	3
T5	D2	Cons_1YZ01BOA8K	Candida tropicalis	species	277	1	9.2909e-139	3
T6	D2	Cons_1YZ01B5TYE	Bulleromyces albus	species	302	1	2.78703e-154	1
T6	D2	Cons_1YZ01BOL06	Sarea resinae	species	280	1	3.3928e-133	1
T6	D2	Cons_1YZ01BV17L	Puccinia coronata	species	274	1	1.9865e-135	1
T6	D2	Cons_1YZ01B7IYD	Anthracoidea arenaria	species	303	1	2.80681e-149	1
T6	D2	Cons_1YZ01CJUZT	Helicoma isiola	species	268	1	2.01934e-135	2
T6	D2	Cons_1YZ01CIYFP	Rhodotorula laryngis	species	306	1	1.69021e-156	1
T6	D2	Cons_1YZ01AY3EE	Lophiostoma fuckelii	species	280	1	7.27025e-140	2
T6	D2	Cons_1YZ01BXEQU	Dothiora elliptica	species	281	1	2.62539e-139	1
T6	D2	Cons_1YZ01AZOMC	Candida tropicalis	species	277	1	4.32264e-137	3
T6	D2	Cons_1YZ01B4B3H	Phaeosphaeria spartinicola	species	278	1	1.20676e-137	5
T6	D2	Cons_1YZ01A8S3R	Lophium mytilinum	species	253	1	1.84902e-125	1
T6	D2	Cons_1YZ01ANVR0	Pinus nigra	species	296	1	2.74444e-149	1
T6	D2	Cons_1YZ01A3S3G	Ustilago filiformis	species	265	1	4.15951e-132	1
T6	D2	Cons_1YZ01B8DGI	Exophiala eucalyptorum	species	279	1	2.6043e-139	1
T6	D2	Cons_1YZ01B1LSZ	Vibrissea flavovirens	species	277	1	9.2909e-139	1
T6	D2	Cons_1YZ01BG6DG	Lophiostoma hysterioides	species	277	1	9.2909e-139	2
T6	D2	Cons_1YZ01B2EKR	Hyphodermella corrugata	species	287	1	3.50269e-133	1
T6	D2	Cons_1YZ01B272D	Vuilleminia comedens	species	310	1	2.22605e-150	1
T6	D2	Cons_1YZ01BTP7K	Dothichiza pithyophila	species	263	1	1.95985e-115	1
T6	D2	Cons_1YZ01A5UDA	Erythrobasidium hasegawianum	species	278	1	9.2909e-139	1
T6	D2	Cons_1YZ01BW5Y1	Coprinopsis radiata	species	306	1	1.69021e-156	1
T6	D2	Cons_1YZ01CKLUH	Puccinia graminis	species	317	1	1.34949e-162	3
T6	D2	Cons_1YZ01BW86R	Helicoma isiola	species	214	1	3.37007e-107	1
T6	D2	Cons_1YZ01B07PP	Lophiostoma caulium	species	277	1	4.32264e-137	2
T7	D2	Cons_BLL04I1VNO	Saccharomyces cerevisiae	species	280	1	4.57344e-142	1
T7	D2	Cons_BLL04I6NXM	Sthughesia juniperi	species	271	1	9.67645e-129	2
T7	D2	Cons_BLL04H6XVL	Debaryomyces hansenii	species	279	1	7.62213e-140	1
T7	D2	Cons_BLL04IAW0I	Bulleromyces albus	species	302	1	6.30568e-156	1
T7	D2	Cons_BLL04H6RZG	Taphrina wiesneri	species	280	1	9.89977e-139	1
T7	D2	Cons_BLL04IJOQ4	Penidiella ellipsoidea	species	245	1	5.25362e-121	1
T7	D2	Cons_BLL04ILB4F	Claviceps purpurea	species	276	1	7.52956e-140	1
T7	D2	Cons_BLL04I3MI8	Tolyposporium junci	species	166	1	9.82051e-77	2
T7	D2	Cons_BLL04JBFE9	Trichosporon coremiiforme	species	236	1	1.08938e-117	1
T8	D2	Cons_1YZ01AMQJ9	Lambertella subrenispora	species	279	1	3.41689e-128	1
T8	D2	Cons_1YZ01CGJUY	Dothichiza pithyophila	species	270	1	1.60408e-131	1
T8	D2	Cons_1YZ01BNYFZ	Sporobolomyces ruberrimus	species	276	1	1.55004e-141	3
T8	D2	Cons_1YZ01AK6W6	Lophiostoma caulium	species	277	2	2.0051e-140	1
T8	D2	Cons_1YZ01CJMVS	Lophium mytilinum	species	278	1	5.57493e-141	1
T8	D2	Cons_1YZ01BTZF5	Udeniomyces pyricola	species	302	1	6.0347e-156	2
T8	D2	Cons_1YZ01AYKT6	Chalastospora gossypii	species	277	1	1.99695e-140	3
T8	D2	Cons_1YZ01CBZOB	Schizophyllum commune	species	306	1	1.69021e-156	1
T8	D2	Cons_1YZ01AX7HA	Rhodotorula fujisanensis	species	293	1	1.27203e-147	1
T8	D2	Cons_1YZ01BQNYI	Rhizopogon luteolus	species	332	1	1.81917e-161	1
T8	D2	Cons_1YZ01CBU7Y	Teratosphaeria molleriana	species	271	1	1.96187e-135	3
T8	D2	Cons_1YZ01B23KV	Puccinia graminis	species	317	1	1.34949e-162	1
T8	D2	Cons_1YZ01AUHH2	Bulleromyces albus	species	302	1	2.78703e-154	1
T8	D2	Cons_1YZ01ARXVV	Bullera unica	species	300	1	3.60525e-153	2
T8	D2	Cons_1YZ01ANN36	Trichosporon domesticum	species	301	1	9.98681e-154	1
T9	D2	Cons_1YZ01BFIHR	Sporobolomyces ruberrimus	species	276	1	7.21162e-140	1
T9	D2	Cons_1YZ01AN6LC	Bulleromyces albus	species	302	1	5.99033e-156	3
T10	D2	Cons_BLL04JJQSX	Bryum dunense	species	300	1	2.26711e-150	1
T10	D2	Cons_BLL04I0OBQ	Aspergillus penicillioides	species	186	1	3.94679e-86	1
T10	D2	Cons_BLL04JNDWY	Malassezia restricta	species	208	1	7.42717e-104	1
T10	D2	Cons_BLL04H8MF6	Coprinopsis sclerotiger	species	308	1	5.05392e-147	1
T10	D2	Cons_BLL04JE4EL	Bulleromyces albus	species	256	1	1.95875e-130	1
T10	D2	Cons_BLL04IXR1Q	Ustilago cynodontis	species	171	1	1.01124e-81	3
T10	D2	Cons_BLL04IS12X	Saccharomyces cerevisiae	species	282	1	1.29094e-137	2
T10	D2	Cons_BLL04JZA2L	Meyerozyma guilliermondii	species	200	1	1.98569e-99	1
T10	D2	Cons_BLL04JFJID	Candida tropicalis	species	277	1	9.78001e-139	5
T10	D2	Cons_BLL04JQLLG	Phragmidium violaceum	species	301	1	2.25953e-155	3
T10	D2	Cons_BLL04JGS49	Melanelixia subaurifera	species	146	1	6.55917e-68	1
T10	D2	Cons_BLL04JSHBK	Phragmidium violaceum	species	254	1	2.51129e-129	1
T10	D2	Cons_BLL04H6K3K	Teratosphaeria microspora	species	271	1	4.43876e-137	1
T1	ITS2	Cons_91R04JLXXI	Vibrissea flavovirens	species	252	1	6.96882e-125	1
T1	ITS2	Cons_91R04IQU2W	Lachnum fuscescens	species	326	1	4.2325e-148	1
T1	ITS2	Cons_91R04I8RN6	Exophiala eucalyptorum	species	274	1	2.14073e-130	2
T1	ITS2	Cons_91R04H9AB9	Tranzscheliella hypodytes	species	315	2	1.83112e-161	2
T1	ITS2	Cons_91R04JXF6U	Udeniomyces megalosporus	species	297	1	2.88892e-149	5
T1	ITS2	Cons_91R04J1SJD	Eutypella citricola	species	274	1	1.6165e-136	1
T1	ITS2	Cons_91R04ILSDJ	Tryblidiopsis pinastri	species	265	1	9.36703e-134	1
T1	ITS2	Cons_91R04JN30O	Phialophora sessilis	species	274	1	1.04443e-103	2
T1	ITS2	Cons_91R04JL409	Cryptovalsa ampelina	species	355	1	0	7
T1	ITS2	Cons_91R04IE3VK	Drechslera avenae	species	194	1	5.33457e-90	1
T1	ITS2	Cons_91R04JTUKG	Rhodotorula laryngis	species	245	1	4.04232e-122	1
T1	ITS2	Cons_91R04IOX5L	Massarina albocarnis	species	344	1	9.23377e-165	2
T1	ITS2	Cons_91R04IHH7X	Candida tropicalis	species	327	1	8.72503e-170	2
T1	ITS2	Cons_91R04JP7FF	Sphaeronaemella fragariae	species	354	1	2.67731e-160	3
T1	ITS2	Cons_91R04JJHPP	Phlebia livida	species	378	1	0	4
T1	ITS2	Cons_91R04IICU5	Guignardia bidwellii	species	352	1	1.57384e-167	106
T1	ITS2	Cons_91R04JZQ5N	Diaporthe eres	species	336	1	8.92783e-175	24
T1	ITS2	Cons_91R04IC5GC	Pisolithus tinctorius	species	302	1	1.36494e-152	1
T1	ITS2	Cons_91R04JNM2P	Drechslera avenae	species	275	1	4.51305e-137	6
T1	ITS2	Cons_91R04I8193	Teratosphaeria parva	species	329	1	3.15935e-169	2
T1	ITS2	Cons_91R04JDSYI	Rachicladosporium pini	species	334	1	4.22449e-168	1
T1	ITS2	Cons_91R04I2YFR	Grimmia laevigata	species	382	1	4.00277e-159	1
T1	ITS2	Cons_91R04H9IU4	Harknessia eucalyptorum	species	256	1	1.95875e-130	2
T1	ITS2	Cons_91R04H51I4	Discostroma fuscellum	species	340	1	1.95161e-171	1
T1	ITS2	Cons_91R04JWLMM	Catenulostroma abietis	species	333	1	6.88205e-171	5
T1	ITS2	Cons_91R04JW53Z	Podosphaera mors-uvae	species	329	1	6.79059e-171	2
T1	ITS2	Cons_91R04JOGZM	Catenulostroma protearum	species	338	1	5.41132e-167	3
T1	ITS2	Cons_91R04JNCFK	Bacidia arceutina	species	217	1	3.60563e-107	1
T1	ITS2	Cons_91R04JQN6P	Cadophora luteo-olivacea	species	256	1	1.52436e-126	3
T1	ITS2	Cons_91R04J02WN	Antrodia sinuosa	species	336	1	6.95064e-171	2
T2	ITS2	Cons_1YZ02ENGR9	Taphrina deformans	species	398	1	0	3
T2	ITS2	Cons_1YZ02C8M8T	Diplosphaera chodati	species	273	4	8.62427e-100	1
T2	ITS2	Cons_1YZ02EE5BU	Squamarina gypsacea	species	325	1	2.58095e-125	1
T2	ITS2	Cons_1YZ02C3I0B	Parmotrema crinitum	species	307	1	5.7346e-152	3
T2	ITS2	Cons_1YZ02DFKEZ	Massarina albocarnis	species	344	1	5.25906e-167	2
T2	ITS2	Cons_1YZ02EOCIH	Caloplaca flavocitrina	species	341	1	1.46949e-177	1
T2	ITS2	Cons_1YZ02C9RZ5	Drechslera avenae	species	346	1	2.41853e-180	1
T2	ITS2	Cons_1YZ02ENGJ5	Erica arborea	species	353	1	1.74762e-177	3
T2	ITS2	Cons_1YZ02DDPCA	Leptosphaerulina chartarum	species	340	1	5.13516e-177	3
T2	ITS2	Cons_1YZ02EYIUV	Cryptovalsa ampelina	species	179	1	1.30446e-85	1
T2	ITS2	Cons_1YZ02D5YYV	Capronia villosa	species	354	1	7.39566e-116	1
T2	ITS2	Cons_1YZ02DD0CN	Biscogniauxia mediterranea	species	264	1	3.20176e-133	1
T2	ITS2	Cons_1YZ02DDYM3	Teratosphaeria parva	species	330	1	1.40109e-167	2
T2	ITS2	Cons_1YZ02DDW86	Phaeothecoidea eucalypti	species	262	1	1.48089e-126	2
T2	ITS2	Cons_1YZ02DVCGG	Lalaria inositophila	species	185	1	4.16098e-91	1
T2	ITS2	Cons_1YZ02D2GDH	Candida tropicalis	species	327	1	1.79418e-166	1
T2	ITS2	Cons_1YZ02C378S	Teratosphaeria microspora	species	336	1	1.86994e-151	4
T2	ITS2	Cons_1YZ02D0HW1	Erica arborea	species	353	1	0	2
T2	ITS2	Cons_1YZ02D404D	Ustilago nuda	species	229	1	1.32076e-101	1
T2	ITS2	Cons_1YZ02DRAJA	Massarina albocarnis	species	167	1	5.57527e-79	1
T2	ITS2	Cons_1YZ02C29K6	Rhodotorula mucilaginosa	species	403	1	0	1
T2	ITS2	Cons_1YZ02EEWBL	Pisolithus tinctorius	species	305	1	1.01353e-153	2
T2	ITS2	Cons_1YZ02DL2X6	Guignardia bidwellii	species	353	1	6.97803e-166	180
T2	ITS2	Cons_1YZ02EQJFA	Harknessia hawaiiensis	species	273	1	7.06505e-140	5
T2	ITS2	Cons_1YZ02EJP34	Claviceps purpurea	species	364	1	0	111
T2	ITS2	Cons_1YZ02DSGVE	Trimmatostroma betulinum	species	332	1	3.93639e-163	2
T2	ITS2	Cons_1YZ02DU799	Psilocybe coprophila	species	182	1	8.84892e-88	1
T2	ITS2	Cons_1YZ02EEN86	Catenulostroma abietis	species	333	1	8.48536e-170	1
T2	ITS2	Cons_1YZ02ETODD	Puccinia bromina	species	297	2	5.96317e-146	2
T2	ITS2	Cons_1YZ02DSXNC	Monochaetia monochaeta	species	267	1	1.16144e-132	1
T2	ITS2	Cons_1YZ02EM6VF	Caloplaca flavocitrina	species	206	1	1.50142e-100	2
T2	ITS2	Cons_1YZ02ENRQ4	Pringsheimia euphorbiae	species	339	1	3.15863e-154	1
T2	ITS2	Cons_1YZ02ETZ2A	Alternaria solani	species	349	1	1.13598e-178	2
T2	ITS2	Cons_1YZ02C65RZ	Preussia australis	species	337	1	2.36589e-175	3
T2	ITS2	Cons_1YZ02ETBP8	Cadophora luteo-olivacea	species	333	1	3.90704e-173	2
T2	ITS2	Cons_1YZ02EGILD	Sympoventuria capensis	species	343	1	6.80727e-161	1
T2	ITS2	Cons_1YZ02C69R6	Puccinia coronata	species	160	2	1.16214e-75	1
T2	ITS2	Cons_1YZ02E0GX9	Coprinopsis latispora	species	391	1	0	3
T2	ITS2	Cons_1YZ02DM6RQ	Valsa fabianae	species	274	1	1.9725e-140	1
T2	ITS2	Cons_1YZ02ESQVB	Funaria hygrometrica	species	427	1	0	2
T3	ITS2	Cons_1YZ01BCCZ0	Tortella flavovirens	species	256	1	1.73775e-126	1
T3	ITS2	Cons_1YZ01ALGF4	Eutypella citricola	species	285	1	9.59428e-139	2
T3	ITS2	Cons_1YZ01BY04G	Udeniomyces pannonicus	species	338	1	1.855e-166	3
T3	ITS2	Cons_1YZ01CGZMP	Sinobambusa tootsik	species	223	1	5.87496e-110	2
T3	ITS2	Cons_1YZ01B30ZG	Phlebiopsis gigantea	species	331	1	3.90864e-168	2
T3	ITS2	Cons_1YZ01A2H71	Exophiala eucalyptorum	species	352	1	0	2
T3	ITS2	Cons_1YZ01ASN2F	Botryosphaeria dothidea	species	343	1	1.11448e-178	1
T3	ITS2	Cons_1YZ01BXSSV	Issatchenkia terricola	species	166	1	9.26029e-77	1
T3	ITS2	Cons_1YZ01AMC2I	Guignardia bidwellii	species	280	1	7.79425e-135	18
T3	ITS2	Cons_1YZ01AOA87	Podosphaera mors-uvae	species	329	1	6.45098e-171	3
T3	ITS2	Cons_1YZ01BHU2M	Naemacyclus minor	species	269	1	2.51661e-134	1
T3	ITS2	Cons_1YZ01B1UWA	Glomerobolus gelineus	species	316	1	5.6698e-107	1
T3	ITS2	Cons_1YZ01AY9AV	Mycosphaerella aurantia	species	328	1	2.31237e-170	1
T3	ITS2	Cons_1YZ01BZUBU	Taphrina populina	species	395	1	0	2
T3	ITS2	Cons_1YZ01ART12	Erica arborea	species	127	1	6.54615e-54	1
T3	ITS2	Cons_1YZ01A9N37	Lalaria inositophila	species	197	1	2.4164e-88	1
T3	ITS2	Cons_1YZ01B8JA3	Cryptovalsa ampelina	species	355	1	0	15
T3	ITS2	Cons_1YZ01BRP1Q	Leptosphaerulina chartarum	species	340	1	5.13516e-177	2
T3	ITS2	Cons_1YZ01BNV79	Lophiostoma vagabundum	species	337	1	1.126e-173	1
T3	ITS2	Cons_1YZ01BKJAB	Tranzscheliella hypodytes	species	313	2	2.2344e-160	1
T3	ITS2	Cons_1YZ01B1857	Issatchenkia terricola	species	280	1	2.0214e-140	2
T3	ITS2	Cons_1YZ01AT76H	Lophiostoma macrostomum	species	341	1	1.4324e-177	2
T3	ITS2	Cons_1YZ01CJDXQ	Candida tropicalis	species	327	1	8.28868e-170	4
T3	ITS2	Cons_1YZ01B7E2K	Tapinella atrotomentosa	species	395	1	0	5
T3	ITS2	Cons_1YZ01B3QPO	Harknessia eucalyptorum	species	271	1	9.13921e-139	1
T3	ITS2	Cons_1YZ01CJ9KY	Guignardia bidwellii	species	353	1	6.97803e-166	36
T3	ITS2	Cons_1YZ01CGHCQ	Claviceps purpurea	species	364	1	0	6
T4	ITS2	Cons_BLL04IVEOJ	Dioszegia zsoltii	species	327	1	8.78697e-165	1
T4	ITS2	Cons_BLL04ID7LT	Bullera globispora	species	337	1	5.39085e-172	3
T4	ITS2	Cons_BLL04JOHMO	Tranzscheliella hypodytes	species	313	2	2.35203e-160	1
T4	ITS2	Cons_BLL04JPCID	Funaria hygrometrica	species	178	1	1.36385e-85	1
T4	ITS2	Cons_BLL04J0OLT	Tranzscheliella hypodytes	species	285	1	6.15032e-136	1
T4	ITS2	Cons_BLL04IBXIB	Ustilago cynodontis	species	381	2	0	4
T4	ITS2	Cons_BLL04IBQ1Y	Parmotrema crinitum	species	307	1	1.29746e-153	1
T4	ITS2	Cons_BLL04I9VAJ	Glarea lozoyensis	species	256	1	1.95875e-130	1
T4	ITS2	Cons_BLL04JHMYS	Sydowia eucalypti	species	189	1	8.70485e-88	8
T4	ITS2	Cons_BLL04JTAR6	Caloplaca austrocitrina	species	203	1	7.22635e-99	2
T4	ITS2	Cons_BLL04IIOO7	Leptosphaerulina chartarum	species	341	1	1.17008e-173	3
T4	ITS2	Cons_BLL04H7TKV	Drechslera avenae	species	276	1	1.61837e-141	3
T4	ITS2	Cons_BLL04I0HKF	Funaria flavicans	species	215	1	9.89453e-98	1
T4	ITS2	Cons_BLL04JF7MD	Parmotrema clavuliferum	species	292	1	2.68162e-150	1
T4	ITS2	Cons_BLL04IH65Z	Taphrina deformans	species	398	1	0	1
T5	ITS2	Cons_1YZ01BGMAZ	Leptosphaerulina chartarum	species	340	1	2.38916e-175	2
T5	ITS2	Cons_1YZ01AUX1P	Aleurobotrys botryosus	species	361	28	0	1
T5	ITS2	Cons_1YZ01AQOD7	Herpotrichia parasitica	species	273	1	1.99234e-130	1
T5	ITS2	Cons_1YZ01BTJNL	Guignardia bidwellii	species	352	1	6.95615e-166	40
T5	ITS2	Cons_1YZ01ANBL5	Udeniomyces pannonicus	species	226	1	4.62151e-106	1
T6	ITS2	Cons_1YZ01BI63D	Fusarium lateritium	species	277	1	4.29216e-142	1
T6	ITS2	Cons_1YZ01AKEM8	Candida tropicalis	species	327	1	8.28868e-170	2
T6	ITS2	Cons_1YZ01A14ZT	Hyphoderma transiens	species	238	35	1.55808e-111	1
T6	ITS2	Cons_1YZ01AMRX9	Pyrenophora dictyoides	species	319	1	2.49401e-165	1
T6	ITS2	Cons_1YZ01BPNEF	Dictyosporium toruloides	species	322	1	5.30278e-152	5
T6	ITS2	Cons_1YZ01AWOJQ	Leptosphaerulina chartarum	species	340	1	5.13516e-177	9
T6	ITS2	Cons_1YZ01BDZAD	Diplodia acerina	species	338	1	6.59961e-176	1
T6	ITS2	Cons_1YZ01AUS94	Sinobambusa tootsik	species	226	1	2.77606e-108	1
T6	ITS2	Cons_1YZ01BPNRC	Drechslera nobleae	species	311	1	6.80727e-161	3
T6	ITS2	Cons_1YZ01BZVOT	Guignardia bidwellii	species	352	1	6.95615e-166	42
T6	ITS2	Cons_1YZ01BY2DT	Dactylis glomerata	species	374	1	0	1
T6	ITS2	Cons_1YZ01AXE8X	Cadophora luteo-olivacea	species	333	1	3.90704e-173	12
T6	ITS2	Cons_1YZ01A5KVA	Melanelixia subaurifera	species	281	1	3.20364e-144	1
T6	ITS2	Cons_1YZ01BLXWB	Holcus lanatus	species	345	1	2.21872e-176	1
T6	ITS2	Cons_1YZ01CJWHP	Sporobolomyces elongatus	species	345	1	7.2806e-136	1
T6	ITS2	Cons_1YZ01A8C8S	Phlebiopsis gigantea	species	330	1	1.79965e-171	2
T6	ITS2	Cons_1YZ01A8GM8	Catenulostroma abietis	species	333	1	3.92002e-173	1
T6	ITS2	Cons_1YZ01BHVRQ	Lophiostoma macrostomum	species	343	1	4.03685e-173	4
T7	ITS2	Cons_BLL04I2QAG	Biscogniauxia mediterranea	species	132	1	1.25582e-59	1
T7	ITS2	Cons_BLL04JC8I8	Cladophialophora proteae	species	233	1	1.07344e-117	1
T7	ITS2	Cons_BLL04IRQ52	Lophiostoma macrostomum	species	161	1	7.31054e-78	2
T7	ITS2	Cons_BLL04IPAIJ	Sonchus asper	species	334	1	2.48345e-170	4
T7	ITS2	Cons_BLL04H5R3I	Leptosphaerulina chartarum	species	340	1	5.4055e-177	2
T7	ITS2	Cons_BLL04IL1C9	Sonchus kirkii	species	249	1	7.49172e-120	1
T7	ITS2	Cons_BLL04ID1UZ	Tolyposporium junci	species	357	2	0	1
T7	ITS2	Cons_BLL04I5L8M	Claviceps purpurea	species	193	1	1.4819e-95	1
T7	ITS2	Cons_BLL04H4YOW	Sonchus oleraceus	species	182	1	8.32277e-78	1
T7	ITS2	Cons_BLL04JMG2L	Sonchus tenerrimus	species	209	1	4.58605e-102	2
T8	ITS2	Cons_1YZ01BR15H	Catenulostroma protearum	species	337	1	5.12124e-172	2
T8	ITS2	Cons_1YZ01AQWJE	Parmotrema clavuliferum	species	292	1	2.54751e-150	3
T8	ITS2	Cons_1YZ01BKAT9	Mycosphaerella excentrica	species	324	1	6.65306e-161	3
T8	ITS2	Cons_1YZ01BHMZH	Ustilago hordei	species	328	1	2.31237e-170	1
T8	ITS2	Cons_1YZ01BRD5P	Puccinia graminis	species	393	2	0	4
T8	ITS2	Cons_1YZ01BTQW4	Guignardia bidwellii	species	184	1	2.24066e-88	1
T8	ITS2	Cons_1YZ01B21LV	Candida tropicalis	species	327	1	1.38229e-167	2
T8	ITS2	Cons_1YZ01BJFO0	Pyrenophora teres	species	272	1	1.17733e-137	1
T8	ITS2	Cons_1YZ01AKLPO	Harknessia hawaiiensis	species	266	1	5.36557e-136	1
T8	ITS2	Cons_1YZ01CFG77	Gibberella avenacea	species	275	1	9.21506e-139	2
T9	ITS2	Cons_1YZ01B902G	Buellia griseovirens	species	289	1	5.4622e-147	1
T9	ITS2	Cons_1YZ01APBUO	Drechslera nobleae	species	272	1	2.5305e-139	1
T9	ITS2	Cons_1YZ01A9L65	Udeniomyces pyricola	species	309	1	7.89383e-160	1
T9	ITS2	Cons_1YZ01BDJ34	Mycosphaerella punctiformis	species	329	1	6.49678e-166	2
T9	ITS2	Cons_1YZ01A2NWV	Exophiala eucalyptorum	species	352	1	2.46474e-180	1
T9	ITS2	Cons_1YZ01B1GU8	Sporobolomyces gracilis	species	315	1	3.72574e-163	1
T9	ITS2	Cons_1YZ01A7918	Drechslera avenae	species	349	1	1.13598e-178	1
T9	ITS2	Cons_1YZ01BV4HT	Leptosphaerulina chartarum	species	340	1	5.13516e-177	1
T10	ITS2	Cons_BLL04IEBZT	Ustilago cynodontis	species	268	2	3.42682e-133	1
T10	ITS2	Cons_BLL04IUI9M	Lophiostoma macrostomum	species	341	1	1.16629e-173	1
T10	ITS2	Cons_BLL04H9COH	Guignardia bidwellii	species	343	1	2.62726e-160	17
T10	ITS2	Cons_BLL04JJHIH	Mycosphaerella punctiformis	species	329	1	1.14052e-163	3
T10	ITS2	Cons_BLL04ILEM8	Pestalotiopsis maculiformans	species	352	1	9.33147e-180	1
T10	ITS2	Cons_BLL04JJZXJ	Massarina albocarnis	species	171	1	2.17353e-83	1
T10	ITS2	Cons_BLL04IUGG7	Leptosphaerulina chartarum	species	340	1	5.4055e-177	3
T10	ITS2	Cons_BLL04I6T9H	Camarosporium brabeji	species	339	1	1.93785e-176	1
T10	ITS2	Cons_BLL04JME6Q	Parmelia sulcata	species	161	1	7.42301e-78	1
T10	ITS2	Cons_BLL04JPF7J	Massarina albocarnis	species	171	1	3.66256e-71	1
T1	V6	Cons_91R04IFZLB	Leuconostoc citreum	species	381	3	0	2
T1	V6	Cons_91R04I8TCB	Enterococcus italicus	species	317	3	1.58616e-165	1
T1	V6	Cons_91R04JDSI8	Leuconostoc fallax	species	381	3	0	2
T2	V6	Cons_1YZ02DOO4R	Leuconostoc citreum	species	381	3	0	2
T2	V6	Cons_1YZ02C7NNJ	Leuconostoc fallax	species	381	3	0	1
T2	V6	Cons_1YZ02DXS25	Vitis vinifera	species	382	1	2.37824e-178	27
T2	V6	Cons_1YZ02C44DE	Vitis vinifera	species	245	4	2.09609e-112	1
T3	V6	Cons_1YZ01BQJJX	Leuconostoc fallax	species	381	3	0	5
T3	V6	Cons_1YZ01B5G4S	Lactococcus raffinolactis	species	380	3	0	99
T3	V6	Cons_1YZ01A8SOC	Bifidobacterium subtile	species	384	1	6.63106e-179	1
T3	V6	Cons_1YZ01A2E5P	Leuconostoc citreum	species	381	3	0	6
T4	V6	Cons_BLL04IVGQP	Vitis vinifera	species	382	1	3.14901e-178	37
T4	V6	Cons_BLL04I4UVU	Leuconostoc fallax	species	381	3	0	15
T4	V6	Cons_BLL04IHNHP	Pseudochlorella pringsheimii	species	217	18	1.59594e-94	2
T4	V6	Cons_BLL04JGVCN	Vitis vinifera	species	382	1	6.86481e-170	4
T4	V6	Cons_BLL04H4BJ1	Physcomitrella patens	species	272	1	8.35148e-133	1
T5	V6	Cons_1YZ01A9RTL	Actinobaculum urinale	species	383	1	0	3
T5	V6	Cons_1YZ01CDZIM	Equisetum arvense	species	382	1	0	4
T5	V6	Cons_1YZ01B7C7J	Lactococcus raffinolactis	species	380	3	0	116
T5	V6	Cons_1YZ01BZMFW	Leuconostoc citreum	species	381	3	0	35
T5	V6	Cons_1YZ01BVCFA	Erysipelothrix rhusiopathiae	species	377	3	0	1
T5	V6	Cons_1YZ01B2NTL	Leuconostoc fallax	species	381	3	0	26
T5	V6	Cons_1YZ01AR58D	Corynebacterium flavescens	species	198	1	9.95527e-100	1
T6	V6	Cons_1YZ01AR7ZP	Leuconostoc fallax	species	381	3	0	6
T6	V6	Cons_1YZ01B7GA8	Leuconostoc citreum	species	381	3	0	8
T6	V6	Cons_1YZ01BQBTC	Microvirgula aerodenitrificans	species	272	1	4.82307e-139	19
T7	V6	Cons_BLL04IJ29K	Microvirga flocculans	species	306	3	4.30388e-156	1
T7	V6	Cons_BLL04ISDYP	Leuconostoc fallax	species	381	3	0	8
T7	V6	Cons_BLL04H6YBW	Vitis vinifera	species	382	1	3.14901e-178	63
T7	V6	Cons_BLL04IU533	Leuconostoc citreum	species	381	3	0	4
T8	V6	Cons_1YZ01AQV96	Leuconostoc fallax	species	381	3	0	5
T8	V6	Cons_1YZ01BUZPX	Leuconostoc citreum	species	381	3	0	15
T9	V6	Cons_1YZ01B62ID	Chlamydomonas reinhardtii	species	372	4	2.34776e-173	1
T9	V6	Cons_1YZ01B1P3S	Lactococcus raffinolactis	species	380	3	0	74
T9	V6	Cons_1YZ01B9X8O	Leuconostoc fallax	species	381	3	0	3
T9	V6	Cons_1YZ01ANKNE	Leuconostoc citreum	species	381	3	0	12
T10	V6	Cons_BLL04H94Z7	Lactobacillus salivarius	species	380	3	0	1
T10	V6	Cons_BLL04I9M8V	Physcomitrella patens	species	319	1	2.65421e-163	1
T10	V6	Cons_BLL04H5ZUW	Leuconostoc fallax	species	381	3	0	7
T10	V6	Cons_BLL04JCVTR	Vitis vinifera	species	382	2	3.15793e-178	47
T10	V6	Cons_BLL04JQVW3	Vitis vinifera	species	382	1	6.86481e-170	2
