# Supplementary material for: Unravelling the Diversity of Grapevine Microbiome
Source: PLoS One. 2014 Jan 16;9(1):e85622. doi: 10.1371/journal.pone.0085622 (PMC3894198; doi:10.1371/journal.pone.0085622)
Supplement: Table S2 — Impact of chemical treatments application on eukaryotic and prokaryotic community. Application of Metastat to compare and to detect differences between microbial communities (both eukaryotic and prokaryotic) with chemical treatment application. (XLSX) [file pone.0085622.s009.xlsx]

## Sheet: Eukaryotic
Before vs after chemical treatment
Genus	mean(Before)	variance(Before)	std.err(Before)	mean(After)	variance(After)	std.err(After)	pvalue	qvalue
Alternaria	0.0295047	1.77499e-06	0.00133229	0.051035	3.309e-06	0.00181906	6.25625e-22	8.52123e-20
Astraeus	0.000371909	2.30455e-08	0.000151807	0	0	0	0.0323452	0.367128
Aureobasidium	0.40569	1.49458e-05	0.00386598	0.393523	1.63066e-05	0.00403814	0.0304552	0.367128
Botryotinia	0	0	0	0.00040992	2.79962e-08	0.000167321	0.0115801	0.183402
Bulleromyces	0.0016116	9.974e-08	0.000315816	0.0003416	2.33317e-08	0.000152747	0.00087781	0.0221409
Cadophora	0.000247939	1.53656e-08	0.000123958	0.0010248	6.99474e-08	0.000264476	0.00949047	0.157639
Caloplaca	0	0	0	0.00054656	3.73231e-08	0.000193192	0.00261915	0.0557403
Catenulostroma	0.00216947	1.3419e-07	0.00036632	0.00088816	6.06294e-08	0.00024623	0.00694345	0.121246
Claviceps	0.000433893	2.68848e-08	0.000163966	0.00758352	5.14212e-07	0.000717086	9.02162e-28	1.53597e-25
Colacogloea	0.00173557	1.07399e-07	0.000327718	0.00423584	2.88187e-07	0.00053683	7.80893e-05	0.00322012
Coniothyrium	0	0	0	0.00040992	2.79962e-08	0.000167321	0.0115801	0.183402
Coprinellus	0.000805802	4.99103e-08	0.000223406	0	0	0	0.000289437	0.00895961
Cryptovalsa	0.00136366	8.44164e-08	0.000290545	6.832e-05	4.66762e-09	6.832e-05	8.03827e-05	0.00322012
Curreya	0.0110333	6.76392e-07	0.00082243	0	0	0	8.70529e-37	2.96423e-34
Diaporthe	0.00148763	9.20792e-08	0.000303445	0	0	0	8.05598e-06	0.000457189
Dictyosporium	0	0	0	0.0003416	2.33317e-08	0.000152747	0.0243482	0.318876
Dioszegia	0.0020455	1.26538e-07	0.000355722	0.00095648	6.52887e-08	0.000255517	0.0216345	0.303245
Diplodia	6.19848e-05	3.84211e-09	6.19848e-05	0.00047824	3.266e-08	0.000180721	0.0314311	0.367128
Dothidotthia	0.000371909	2.30455e-08	0.000151807	0	0	0	0.0323452	0.367128
Erythrobasidium	6.19848e-05	3.84211e-09	6.19848e-05	0.00095648	6.52887e-08	0.000255517	0.000314641	0.00931635
Guignardia	0.012397	7.58943e-07	0.000871173	0.0163968	1.10194e-06	0.00104973	0.00369217	0.071841
Gymnosporangium	6.19848e-05	3.84211e-09	6.19848e-05	0.0010248	6.99474e-08	0.000264476	0.000160167	0.00574087
Kurtzmanomyces	0.00514473	3.17274e-07	0.000563271	0.00259616	1.76921e-07	0.00042062	0.000508691	0.0144345
Leptosphaerulina	0.000433893	2.68848e-08	0.000163966	0.00122976	8.39196e-08	0.000289689	0.0159767	0.236531
Lewia	0.00185954	1.15056e-07	0.000339199	0.00690032	4.68209e-07	0.000684258	2.16319e-11	2.10453e-09
Oidium	0.00012397	7.68374e-09	8.7657e-05	0.00061488	4.19857e-08	0.000204904	0.0315697	0.367128
Penicillium	6.19848e-05	3.84211e-09	6.19848e-05	0.00047824	3.266e-08	0.000180721	0.0314311	0.367128
Peniophora	6.19848e-05	3.84211e-09	6.19848e-05	0.00047824	3.266e-08	0.000180721	0.0314311	0.367128
Phaeothecoidea	0	0	0	0.00047824	3.266e-08	0.000180721	0.00550738	0.101368
Pilidiella	0	0	0	0.0006832	4.66475e-08	0.00021598	0.000592305	0.0155142
Pleospora	0	0	0	0.0003416	2.33317e-08	0.000152747	0.0243482	0.318876
Pleurophoma	0	0	0	0.00054656	3.73231e-08	0.000193192	0.00261915	0.0557403
Preussia	0	0	0	0.0006832	4.66475e-08	0.00021598	0.000592305	0.0155142
Pseudozyma	0	0	0	0.0003416	2.33317e-08	0.000152747	0.0243482	0.318876
Puccinia	0.00111573	6.90851e-08	0.00026284	0.00266448	1.81565e-07	0.000426104	0.00200824	0.0471602
Sporormiella	0.0313023	1.87965e-06	0.001371	0.0605315	3.88545e-06	0.00197115	9.35292e-35	2.12317e-32
Stagonospora	0.000371909	2.30455e-08	0.000151807	0	0	0	0.0323452	0.367128
Stemphylium	0.00117771	7.29186e-08	0.000270034	0.00464576	3.15945e-07	0.00056209	7.76467e-09	5.87542e-07
Sydowia	0	0	0	0.00054656	3.73231e-08	0.000193192	0.00261915	0.0557403
Sympoventuria	0	0	0	0.00061488	4.19857e-08	0.000204904	0.00124555	0.0302943
Udeniomyces	0.000619848	3.83997e-08	0.000195958	6.832e-05	4.66762e-09	6.832e-05	0.0127271	0.196986
Urocystis	0.000185954	1.15249e-08	0.000107354	0.0010248	6.99474e-08	0.000264476	0.00329698	0.0680394
Ustilago	0.0016116	9.974e-08	0.000315816	0.00321104	2.18689e-07	0.000467642	0.00573141	0.102716
Wallemia	0.000991756	6.14166e-08	0.000247824	0.00327936	2.23326e-07	0.000472574	1.27223e-05	0.000618866

## Sheet: Prokaryotic
Before vs after chemical treatment
Family	mean(Before)	variance(Before)	std.err(Before)	mean(After)	variance(After)	std.err(After)	pvalue	qvalue
Bacillaceae	0.000495878	3.07235e-08	0.000175281	0.00157136	1.07194e-07	0.000327405	0.00346696	0.0694429
Corynebacteriaceae	0.000495878	3.07235e-08	0.000175281	0.00150304	1.0254e-07	0.000320219	0.00546609	0.101368
Enterobacteriaceae	0.141325	7.52247e-06	0.00274271	0.0893626	5.56005e-06	0.00235798	1.50144e-45	1.0225e-42
Halomonadaceae	0.00309924	1.91522e-07	0.000437632	0.0006832	4.66475e-08	0.00021598	3.03631e-06	0.00018798
Leuconostocaceae	0.0296287	1.78222e-06	0.001335	0.0211109	1.41194e-06	0.00118825	2.72574e-06	0.000185628
Microbacteriaceae	0.00396702	2.44935e-07	0.000494909	0.00935984	6.33522e-07	0.000795941	6.89093e-09	5.86605e-07
Moraxellaceae	0.0360751	2.15557e-06	0.00146819	0.0460477	3.00132e-06	0.00173243	1.15294e-05	0.000603977
Neisseriaceae	0.00657038	4.04613e-07	0.000636092	0.00908656	6.15195e-07	0.000784344	0.014452	0.218713
Oscillospiraceae	0.000495878	3.07235e-08	0.000175281	0	0	0	0.00832529	0.141742
Phyllobacteriaceae	0.000929771	5.75816e-08	0.000239962	0.00027328	1.86667e-08	0.000136626	0.0218188	0.303245
Propionibacteriaceae	0.00725222	4.46294e-07	0.000668053	0.00396256	2.69668e-07	0.000519296	0.000172411	0.00587073
Pseudomonadaceae	0.0537408	3.15229e-06	0.00177547	0.0439298	2.86963e-06	0.001694	7.74272e-05	0.00322012
Sphingomonadaceae	0.0146904	8.97259e-07	0.000947237	0.00970144	6.56417e-07	0.000810196	9.20274e-05	0.00348179
Streptococcaceae	0.0924812	5.20261e-06	0.00228092	0.105144	6.42861e-06	0.00253547	0.000212634	0.00689561
Veillonellaceae	0.0101035	6.19975e-07	0.000787385	0.0130491	8.79943e-07	0.000938053	0.0179706	0.260389
Xanthomonadaceae	0.0173557	1.05719e-06	0.0010282	0.00778848	5.28001e-07	0.000726637	1.32363e-13	1.50236e-11
