# Supplementary material for: Unravelling the Diversity of Grapevine Microbiome
Source: PLoS One. 2014 Jan 16;9(1):e85622. doi: 10.1371/journal.pone.0085622 (PMC3894198; doi:10.1371/journal.pone.0085622)
Supplement: Table S4 — Distribution and interactions of microbial community across vegetative cycle. Application of Metastat to compare and to detect differences between microbial communities (both eukaryotic and prokaryotic) during the vegetative cycle of grapevine. (XLSX) [file pone.0085622.s011.xlsx]

## Sheet: Eukaryotic
May vs June
Genus	mean(May)	variance(May)	std.err(May)	mean(June)	variance(June)	std.err(June)	pvalue	qvalue
Alternaria	0.00963099	1.03228e-06	0.00101601	0.0504621	5.82703e-06	0.00241392	6.30191e-58	1.5082e-55
Astraeus	0	0	0	0.000729572	8.86586e-08	0.000297756	0.010891	0.271508
Aureobasidium	0.530895	2.6953e-05	0.00519163	0.283682	2.4712e-05	0.00497111	4.51185e-240	5.39897e-237
Bensingtonia	0.0056271	6.05566e-07	0.000778181	0.000851167	1.03422e-07	0.000321594	1.16459e-07	8.1975e-06
Bulleromyces	0.00129856	1.40354e-07	0.000374639	0.000243191	2.95673e-08	0.000171951	0.014962	0.365383
Catenulostroma	0.00302998	3.26926e-07	0.000571774	0.00109436	1.32939e-07	0.000364609	0.00899684	0.23924
Claviceps	0.012661	1.35289e-06	0.00116314	0	0	0	3.46855e-24	4.15054e-22
Colacogloea	0.00616816	6.63433e-07	0.000814514	0.00243191	2.95025e-07	0.000543162	0.000311349	0.0120183
Coniothyrium	0	0	0	0.000729572	8.86586e-08	0.000297756	0.010891	0.271508
Coprinellus	0.00140677	1.52034e-07	0.000389916	0	0	0	0.000309444	0.0120183
Coprinopsis	0.00064928	7.02228e-08	0.000264996	0	0	0	0.0328175	0.643773
Cryptovalsa	0.00248891	2.68692e-07	0.000518355	0	0	0	1.57293e-05	0.000855547
Curreya	0.0176388	1.87529e-06	0.00136941	0	0	0	2.72582e-33	4.65968e-31
Diaporthe	0.00259712	2.80344e-07	0.000529475	0	0	0	9.86473e-06	0.000590217
Dictyosporium	0	0	0	0.000607977	7.38912e-08	0.000271829	0.0231363	0.503182
Dioszegia	0.00367926	3.96723e-07	0.000629859	0.000364786	4.43455e-08	0.000210584	4.42372e-06	0.000278606
Dothidotthia	0.00064928	7.02228e-08	0.000264996	0	0	0	0.0328175	0.643773
Fusicladium	0	0	0	0.000486381	5.91201e-08	0.000243146	0.0491462	0.90476
Guignardia	0.0367926	3.83537e-06	0.00195841	0.00997082	1.20046e-06	0.00109566	1.80216e-30	2.69563e-28
Gymnosporangium	0.0016232	1.75386e-07	0.000418791	0	0	0	8.32712e-05	0.00369052
Harknessia	0.000865707	9.36101e-08	0.000305958	0	0	0	0.00854742	0.232455
Inocybe	0	0	0	0.000607977	7.38912e-08	0.000271829	0.0231363	0.503182
Kuraishia	0	0	0	0.000607977	7.38912e-08	0.000271829	0.0231363	0.503182
Leptosphaerulina	0.000541067	5.85253e-08	0.00024192	0.00170233	2.06669e-07	0.000454608	0.0220698	0.503182
Lophiostoma	0.00281355	3.0364e-07	0.000551035	0.000486381	5.91201e-08	0.000243146	0.000424895	0.0158887
Massarina	0.00064928	7.02228e-08	0.000264996	0	0	0	0.0328175	0.643773
Oidium	0.000973921	1.053e-07	0.0003245	0.000121595	1.47854e-08	0.000121595	0.0235481	0.503182
Phaeosphaeria	0.0016232	1.75386e-07	0.000418791	0	0	0	8.32712e-05	0.00369052
Phomopsis	0.000865707	9.36101e-08	0.000305958	0	0	0	0.00854742	0.232455
Pithomyces	0	0	0	0.000972763	1.18183e-07	0.000343777	0.00241287	0.0780347
Pleospora	0	0	0	0.000607977	7.38912e-08	0.000271829	0.0231363	0.503182
Pleurophoma	0.000865707	9.36101e-08	0.000305958	0	0	0	0.00854742	0.232455
Podosphaera	0.00064928	7.02228e-08	0.000264996	0	0	0	0.0328175	0.643773
Rhodotorula	0.00270533	2.91993e-07	0.000540364	0.000729572	8.86586e-08	0.000297756	0.00354308	0.106517
Sporormiella	0.0245644	2.59318e-06	0.00161034	0.0492461	5.6939e-06	0.00238619	4.04609e-18	3.72434e-16
Stagonospora	0.00064928	7.02228e-08	0.000264996	0	0	0	0.0328175	0.643773
Stemphylium	0.00205605	2.22059e-07	0.000471232	0.00826848	9.97217e-07	0.000998607	3.801e-09	3.03223e-07
Sydowia	0	0	0	0.000972763	1.18183e-07	0.000343777	0.00241287	0.0780347
Taphrina	0.0016232	1.75386e-07	0.000418791	0.000364786	4.43455e-08	0.000210584	0.00928198	0.241457
Teratosphaeria	0.000973921	1.053e-07	0.0003245	0.000121595	1.47854e-08	0.000121595	0.0235481	0.503182
Tremella	0.00357104	3.85096e-07	0.000620561	0.000729572	8.86586e-08	0.000297756	0.000138744	0.00572497
Udeniomyces	0.000865707	9.36101e-08	0.000305958	0.000121595	1.47854e-08	0.000121595	0.0418855	0.808404
Urocystis	0	0	0	0.00170233	2.06669e-07	0.000454608	2.61974e-05	0.00136297
Ustilago	0.00595174	6.40294e-07	0.000800184	0.00170233	2.06669e-07	0.000454608	1.37577e-05	0.000783941
Wallemia	0.00660102	7.0968e-07	0.000842425	0.000121595	1.47854e-08	0.000121595	1.6771e-12	1.43347e-10
June vs July
Genus	mean(June)	variance(June)	std.err(June)	mean(July)	variance(July)	std.err(July)	pvalue	qvalue
Astraeus	0.000729572	8.86586e-08	0.000297756	0	0	0	0.0031036	0.159263
Aureobasidium	0.283682	2.4712e-05	0.00497111	0.380759	1.77226e-05	0.00420982	5.25051e-48	6.7358e-45
Bulleromyces	0.000243191	2.95673e-08	0.000171951	0.00127772	9.59172e-08	0.000309705	0.0157072	0.503762
Cadophora	0.00145914	1.77188e-07	0.000420937	7.51597e-05	5.64898e-09	7.51597e-05	8.08867e-05	0.00798218
Colacogloea	0.00243191	2.95025e-07	0.000543162	0.000977076	7.33705e-08	0.00027087	0.0111188	0.375374
Coniothyrium	0.000729572	8.86586e-08	0.000297756	0	0	0	0.0031036	0.159263
Cronartium	0.00158074	1.9193e-07	0.000438098	0.000450958	3.38812e-08	0.000184068	0.00874219	0.317705
Curreya	0	0	0	0.0011274	8.46456e-08	0.000290939	0.000891103	0.0586309
Cytospora	0.00121595	1.47692e-07	0.000384308	0	0	0	6.59361e-05	0.00704904
Dictyosporium	0.000607977	7.38912e-08	0.000271829	0	0	0	0.00812774	0.306675
Diplodia	0.000486381	5.91201e-08	0.000243146	0	0	0	0.0212834	0.634981
Drechslera	0.000851167	1.03422e-07	0.000321594	0.000150319	1.12971e-08	0.000106288	0.03213	0.858731
Fusicladium	0.000486381	5.91201e-08	0.000243146	0	0	0	0.0212834	0.634981
Guignardia	0.00997082	1.20046e-06	0.00109566	0.00135287	1.01552e-07	0.000318672	4.16152e-19	8.89792e-17
Inocybe	0.000607977	7.38912e-08	0.000271829	0	0	0	0.00812774	0.306675
Kuraishia	0.000607977	7.38912e-08	0.000271829	0	0	0	0.00812774	0.306675
Kurtzmanomyces	0.00291829	3.53858e-07	0.000594859	0.00623826	4.65976e-07	0.000682624	0.00109098	0.0666477
Leptosphaerulina	0.00170233	2.06669e-07	0.000454608	0.000450958	3.38812e-08	0.000184068	0.00482683	0.229343
Peniophora	0.000607977	7.38912e-08	0.000271829	7.51597e-05	5.64898e-09	7.51597e-05	0.0332484	0.870489
Pithomyces	0.000972763	1.18183e-07	0.000343777	0.000150319	1.12971e-08	0.000106288	0.00891536	0.317705
Pleospora	0.000607977	7.38912e-08	0.000271829	0	0	0	0.00812774	0.306675
Powellomyces	0.000729572	8.86586e-08	0.000297756	0	0	0	0.0031036	0.159263
Puccinia	0.00243191	2.95025e-07	0.000543162	0.000526118	3.9525e-08	0.000198809	0.000205165	0.0188003
Pyrenophora	0.00170233	2.06669e-07	0.000454608	0.000225479	1.69444e-08	0.000130171	0.000254972	0.0218067
Rhodotorula	0.000729572	8.86586e-08	0.000297756	0	0	0	0.0031036	0.159263
Sporormiella	0.0492461	5.6939e-06	0.00238619	0.0570462	4.04329e-06	0.00201079	0.0151865	0.499553
Stemphylium	0.00826848	9.97217e-07	0.000998607	0	0	0	3.04876e-25	7.82241e-23
Sydowia	0.000972763	1.18183e-07	0.000343777	0	0	0	0.000452439	0.0347986
Urocystis	0.00170233	2.06669e-07	0.000454608	0.000300639	2.25908e-08	0.000150302	0.000914047	0.0586309
Ustilago	0.00170233	2.06669e-07	0.000454608	0.000300639	2.25908e-08	0.000150302	0.000914047	0.0586309
May vs July
Family	mean(May)	variance(May)	std.err(May)	mean(July)	variance(July)	std.err(July)	pvalue	qvalue
Alternaria	0.00963099	1.03228e-06	0.00101601	0.0540398	3.84242e-06	0.00196021	2.21975e-69	3.38451e-67
Aureobasidium	0.530895	2.6953e-05	0.00519163	0.380759	1.77226e-05	0.00420982	2.97799e-110	1.13516e-107
Bensingtonia	0.0056271	6.05566e-07	0.000778181	0.000300639	2.25908e-08	0.000150302	8.08522e-15	4.10925e-13
Cadophora	0.00064928	7.02228e-08	0.000264996	7.51597e-05	5.64898e-09	7.51597e-05	0.0215129	0.252318
Camarosporium	0.000541067	5.85253e-08	0.00024192	7.51597e-05	5.64898e-09	7.51597e-05	0.0456782	0.477033
Candida	0.000973921	1.053e-07	0.0003245	0.000150319	1.12971e-08	0.000106288	0.0101824	0.138619
Catenulostroma	0.00302998	3.26926e-07	0.000571774	0.000826757	6.20921e-08	0.000249183	0.000175155	0.00360898
Cercospora	0.00064928	7.02228e-08	0.000264996	0	0	0	0.00473675	0.0681345
Chalara	0.000432854	4.68253e-08	0.000216392	0	0	0	0.0282118	0.307253
Claviceps	0.012661	1.35289e-06	0.00116314	7.51597e-05	5.64898e-09	7.51597e-05	1.93632e-37	1.84523e-35
Colacogloea	0.00616816	6.63433e-07	0.000814514	0.000977076	7.33705e-08	0.00027087	1.29846e-11	5.21001e-10
Coprinellus	0.00140677	1.52034e-07	0.000389916	0	0	0	9.16808e-06	0.000205571
Cronartium	0.00205605	2.22059e-07	0.000471232	0.000450958	3.38812e-08	0.000184068	0.00070932	0.0128752
Cryptovalsa	0.00248891	2.68692e-07	0.000518355	0	0	0	2.93284e-08	9.31623e-07
Curreya	0.0176388	1.87529e-06	0.00136941	0.0011274	8.46456e-08	0.000290939	1.00524e-42	1.0948e-40
Cytospora	0.000432854	4.68253e-08	0.000216392	0	0	0	0.0282118	0.307253
Diaporthe	0.00259712	2.80344e-07	0.000529475	0	0	0	1.39646e-08	4.83915e-07
Dioszegia	0.00367926	3.96723e-07	0.000629859	0.000751597	5.64516e-08	0.000237595	2.08164e-06	4.80899e-05
Diplodia	0.000432854	4.68253e-08	0.000216392	0	0	0	0.0282118	0.307253
Dothidotthia	0.00064928	7.02228e-08	0.000264996	0	0	0	0.00473675	0.0681345
Drechslera	0.000865707	9.36101e-08	0.000305958	0.000150319	1.12971e-08	0.000106288	0.01964	0.237664
Erythrobasidium	0.000757494	8.19177e-08	0.000286213	0.000150319	1.12971e-08	0.000106288	0.0375654	0.40336
Guignardia	0.0367926	3.83537e-06	0.00195841	0.00135287	1.01552e-07	0.000318672	7.85471e-97	1.99605e-94
Gymnosporangium	0.0016232	1.75386e-07	0.000418791	7.51597e-05	5.64898e-09	7.51597e-05	1.51568e-05	0.000320972
Harknessia	0.000865707	9.36101e-08	0.000305958	7.51597e-05	5.64898e-09	7.51597e-05	0.00455008	0.0681345
Kurtzmanomyces	0.00151499	1.63711e-07	0.000404613	0.00623826	4.65976e-07	0.000682624	1.85883e-08	6.16134e-07
Lalaria	0.00064928	7.02228e-08	0.000264996	7.51597e-05	5.64898e-09	7.51597e-05	0.0215129	0.252318
Lophiostoma	0.00281355	3.0364e-07	0.000551035	0.000300639	2.25908e-08	0.000150302	9.34747e-07	2.4573e-05
Oidium	0.000973921	1.053e-07	0.0003245	7.51597e-05	5.64898e-09	7.51597e-05	0.00205637	0.0333553
Phaeosphaeria	0.0016232	1.75386e-07	0.000418791	0	0	0	1.53754e-06	3.78119e-05
Phlebia	0.000541067	5.85253e-08	0.00024192	0	0	0	0.0115603	0.146886
Phomopsis	0.000865707	9.36101e-08	0.000305958	0	0	0	0.000795095	0.01347
Pilidiella	0.000541067	5.85253e-08	0.00024192	7.51597e-05	5.64898e-09	7.51597e-05	0.0456782	0.477033
Pleurophoma	0.000865707	9.36101e-08	0.000305958	0	0	0	0.000795095	0.01347
Podosphaera	0.00064928	7.02228e-08	0.000264996	0	0	0	0.00473675	0.0681345
Powellomyces	0.00173141	1.87058e-07	0.000432502	0	0	0	6.29594e-07	1.7777e-05
Pseudozyma	0.000541067	5.85253e-08	0.00024192	0	0	0	0.0115603	0.146886
Puccinia	0.0032464	3.50202e-07	0.000591778	0.000526118	3.9525e-08	0.000198809	1.62154e-06	3.86315e-05
Pyrenophora	0.00129856	1.40354e-07	0.000374639	0.000225479	1.69444e-08	0.000130171	0.00283216	0.0449821
Ramularia	0.000973921	1.053e-07	0.0003245	0	0	0	0.000325721	0.00636714
Readeriella	0.000432854	4.68253e-08	0.000216392	0	0	0	0.0282118	0.307253
Rhodotorula	0.00270533	2.91993e-07	0.000540364	0	0	0	6.65424e-09	2.41569e-07
Sporormiella	0.0245644	2.59318e-06	0.00161034	0.0570462	4.04329e-06	0.00201079	1.33024e-31	9.21935e-30
Stagonospora	0.00064928	7.02228e-08	0.000264996	0	0	0	0.00473675	0.0681345
Stemphylium	0.00205605	2.22059e-07	0.000471232	0	0	0	4.32109e-08	1.3177e-06
Taphrina	0.0016232	1.75386e-07	0.000418791	0	0	0	1.53754e-06	3.78119e-05
Tapinella	0.000541067	5.85253e-08	0.00024192	0	0	0	0.0115603	0.146886
Teratosphaeria	0.000973921	1.053e-07	0.0003245	0	0	0	0.000325721	0.00636714
Tremella	0.00357104	3.85096e-07	0.000620561	0.000450958	3.38812e-08	0.000184068	7.37657e-08	2.16294e-06
Udeniomyces	0.000865707	9.36101e-08	0.000305958	0.000150319	1.12971e-08	0.000106288	0.01964	0.237664
Ustilago	0.00595174	6.40294e-07	0.000800184	0.000300639	2.25908e-08	0.000150302	9.28356e-16	5.05532e-14
Wallemia	0.00660102	7.0968e-07	0.000842425	0.000150319	1.12971e-08	0.000106288	5.79053e-19	3.39577e-17

## Sheet: Prokaryotic
May vs June
Family	mean(May)	variance(May)	std.err(May)	mean(June)	variance(June)	std.err(June)	pvalue	qvalue
Actinomycetaceae	0.000216427	2.34177e-08	0.000153029	0.00158074	1.9193e-07	0.000438098	0.00287904	0.0906609
Aeromonadaceae	0.000541067	5.85253e-08	0.00024192	0.00291829	3.53858e-07	0.000594859	0.000110582	0.00472587
Clostridiaceae	0.0016232	1.75386e-07	0.000418791	0.000121595	1.47854e-08	0.000121595	0.000682718	0.0247562
Comamonadaceae	0.00789958	8.48179e-07	0.000920966	0.0173881	2.0778e-06	0.00144146	2.20865e-08	1.65183e-06
Enterobacteriaceae	0.0246727	2.60432e-06	0.00161379	0.118069	1.26631e-05	0.00355853	8.36241e-131	5.00332e-128
Enterococcaceae	0.000541067	5.85253e-08	0.00024192	0.00389105	4.7135e-07	0.000686549	1.04153e-06	6.92398e-05
Halomonadaceae	0.00411211	4.43203e-07	0.000665735	0.000851167	1.03422e-07	0.000321594	4.24494e-05	0.00203183
Leuconostocaceae	0.0129856	1.38712e-06	0.00117776	0.0502189	5.80043e-06	0.00240841	5.55916e-46	1.1087e-43
Methylobacteriaceae	0.00346283	3.73467e-07	0.00061112	0.00109436	1.32939e-07	0.000364609	0.00212788	0.0727504
Microbacteriaceae	0.0115788	1.23861e-06	0.00111293	0.00559339	6.76408e-07	0.00082244	3.24291e-05	0.00161689
Moraxellaceae	0.0150417	1.6034e-06	0.00126625	0.0651751	7.40938e-06	0.00272202	1.09992e-65	3.29047e-63
Neisseriaceae	0.00183963	1.98728e-07	0.000445789	0.0126459	1.51842e-06	0.00123224	4.94599e-19	4.93206e-17
Oscillospiraceae	0.000865707	9.36101e-08	0.000305958	0	0	0	0.00854742	0.232455
Planctomycetaceae	0	0	0	0.000486381	5.91201e-08	0.000243146	0.0491462	0.90476
Pseudomonadaceae	0.0672005	6.78405e-06	0.00260462	0.0564202	6.47416e-06	0.00254444	0.00356061	0.106517
Rhizobiaceae	0.000216427	2.34177e-08	0.000153029	0.00182393	2.21404e-07	0.000470536	0.000845355	0.029752
Rhodocyclaceae	0	0	0	0.000486381	5.91201e-08	0.000243146	0.0491462	0.90476
Sphingomonadaceae	0.0311655	3.26777e-06	0.0018077	0.00802529	9.68124e-07	0.000983933	4.35829e-27	5.79469e-25
Streptococcaceae	0.0442593	4.57796e-06	0.00213962	0.151994	1.56746e-05	0.00395911	1.63323e-129	6.51453e-127
Veillonellaceae	0.00422032	4.54817e-07	0.000674401	0.0194553	2.31993e-06	0.00152313	5.58389e-21	6.07436e-19
June vs July
Family	mean(June)	variance(June)	std.err(June)	mean(July)	variance(July)	std.err(July)	pvalue	qvalue
Acetobacteraceae	0.000607977	7.38912e-08	0.000271829	0	0	0	0.00812774	0.306675
Bacillaceae	0.000364786	4.43455e-08	0.000210584	0.00135287	1.01552e-07	0.000318672	0.0243215	0.693372
Clostridiaceae	0.000121595	1.47854e-08	0.000121595	0.000901917	6.77317e-08	0.000260253	0.0225948	0.658785
Enterobacteriaceae	0.118069	1.26631e-05	0.00355853	0.179557	1.10731e-05	0.00332762	1.73539e-33	7.42104e-31
Enterococcaceae	0.00389105	4.7135e-07	0.000686549	0.00187899	1.4097e-07	0.000375459	0.00793198	0.306675
Kineosporiaceae	0.00121595	1.47692e-07	0.000384308	0.000375799	2.82364e-08	0.000168037	0.0316104	0.858731
Leuconostocaceae	0.0502189	5.80043e-06	0.00240841	0.0190906	1.40756e-06	0.0011864	2.49504e-37	1.60042e-34
Microbacteriaceae	0.00559339	6.76408e-07	0.00082244	0.00360767	2.70193e-07	0.000519801	0.0412776	1
Micrococcaceae	0.00133755	1.62442e-07	0.000403041	0.000300639	2.25908e-08	0.000150302	0.00694512	0.306675
Moraxellaceae	0.0651751	7.40938e-06	0.00272202	0.0436678	3.13897e-06	0.00177172	5.92037e-12	8.43907e-10
Neisseriaceae	0.0126459	1.51842e-06	0.00123224	0.00886885	6.60718e-07	0.000812846	0.00942966	0.326951
Oxalobacteraceae	0.00194553	2.36135e-07	0.000485938	0.000526118	3.9525e-08	0.000198809	0.00400978	0.19785
Planctomycetaceae	0.000486381	5.91201e-08	0.000243146	0	0	0	0.0212834	0.634981
Propionibacteriaceae	0.00474222	5.73967e-07	0.000757606	0.00721533	5.3843e-07	0.000733778	0.031978	0.858731
Pseudomonadaceae	0.0564202	6.47416e-06	0.00254444	0.0319429	2.3243e-06	0.00152457	2.4332e-18	4.45931e-16
Rhizobiaceae	0.00182393	2.21404e-07	0.000470536	0.000300639	2.25908e-08	0.000150302	0.000461129	0.0347986
Sphingomonadaceae	0.00802529	9.68124e-07	0.000983933	0.00187899	1.4097e-07	0.000375459	3.01356e-11	3.86606e-09
Streptococcaceae	0.151994	1.56746e-05	0.00395911	0.103119	6.95171e-06	0.00263661	2.09849e-26	6.7303e-24
Veillonellaceae	0.0194553	2.31993e-06	0.00152313	0.0116498	8.65457e-07	0.000930299	4.7394e-06	0.000552737
Xanthomonadaceae	0.00753891	9.09896e-07	0.000953885	0.0214205	1.57559e-06	0.00125523	6.04343e-15	9.6913e-13
May vs July
Family	mean(May)	variance(May)	std.err(May)	mean(July)	variance(July)	std.err(July)	pvalue	qvalue
Acetobacteraceae	0.000432854	4.68253e-08	0.000216392	0	0	0	0.0282118	0.307253
Aeromonadaceae	0.000541067	5.85253e-08	0.00024192	0.00165351	1.24081e-07	0.000352252	0.0181719	0.227108
Aurantimonadaceae	0.000541067	5.85253e-08	0.00024192	0	0	0	0.0115603	0.146886
Comamonadaceae	0.00789958	8.48179e-07	0.000920966	0.0199173	1.46727e-06	0.00121131	4.24673e-13	2.02347e-11
Enterobacteriaceae	0.0246727	2.60432e-06	0.00161379	0.179557	1.10731e-05	0.00332762	6.36125e-279	4.84959e-276
Enterococcaceae	0.000541067	5.85253e-08	0.00024192	0.00187899	1.4097e-07	0.000375459	0.00812879	0.112675
Halomonadaceae	0.00411211	4.43203e-07	0.000665735	0.0011274	8.46456e-08	0.000290939	1.02627e-05	0.00022354
Kineosporiaceae	0.00194784	2.10395e-07	0.000458688	0.000375799	2.82364e-08	0.000168037	0.000399764	0.00761915
Leuconostocaceae	0.0129856	1.38712e-06	0.00117776	0.0190906	1.40756e-06	0.0011864	0.000507517	0.0094369
Methylobacteriaceae	0.00346283	3.73467e-07	0.00061112	0.00135287	1.01552e-07	0.000318672	0.0015327	0.0254017
Microbacteriaceae	0.0115788	1.23861e-06	0.00111293	0.00360767	2.70193e-07	0.000519801	1.89485e-12	8.02538e-11
Moraxellaceae	0.0150417	1.6034e-06	0.00126625	0.0436678	3.13897e-06	0.00177172	4.28726e-33	3.26845e-31
Neisseriaceae	0.00183963	1.98728e-07	0.000445789	0.00886885	6.60718e-07	0.000812846	7.58986e-13	3.40367e-11
Oscillospiraceae	0.000865707	9.36101e-08	0.000305958	0	0	0	0.000795095	0.01347
Oxalobacteraceae	0.00335462	3.61836e-07	0.000601528	0.000526118	3.9525e-08	0.000198809	8.34842e-07	2.27305e-05
Propionibacteriaceae	0.00432854	4.66429e-07	0.000682956	0.00721533	5.3843e-07	0.000733778	0.00768297	0.108467
Pseudomonadaceae	0.0672005	6.78405e-06	0.00260462	0.0319429	2.3243e-06	0.00152457	5.09643e-35	4.31704e-33
Sphingomonadaceae	0.0311655	3.26777e-06	0.0018077	0.00187899	1.4097e-07	0.000375459	8.09824e-76	1.54345e-73
Streptococcaceae	0.0442593	4.57796e-06	0.00213962	0.103119	6.95171e-06	0.00263661	3.0167e-58	3.83305e-56
Veillonellaceae	0.00422032	4.54817e-07	0.000674401	0.0116498	8.65457e-07	0.000930299	4.4414e-09	1.69298e-07
Xanthomonadaceae	0.00508603	5.47637e-07	0.000740025	0.0214205	1.57559e-06	0.00125523	2.32263e-23	1.47558e-21
